# Supplementary material for: Mineral Composition of Olea europaea L. Leaves and Tisanes
Source: Plants (Basel). 2025 Nov 22;14(23):3566. doi: 10.3390/plants14233566 (PMC12693862; doi:10.3390/plants14233566)
Supplement: Supplementary file 1 [file plants-14-03566-s001.zip]

Archive with 1 entries (1 files):
- plants-3960802-supplementary.xlsx
