# Supplementary material for: Mineral Composition of Olea europaea L. Leaves and Tisanes
Source: Plants (Basel). 2025 Nov 22;14(23):3566. doi: 10.3390/plants14233566 (PMC12693862; doi:10.3390/plants14233566)
Supplement: Supplementary file 1 [file plants-14-03566-s001.zip › plants-3960802-supplementary.xlsx]

## Sheet: leaves
	Al		Ba		Cu		Cd	Co		Pb		Zn		V		Mn		Cr		Ni		Sr		P		S		Fe		Ca		Mg		K
Name	mg/kg	SD	mg/kg	SD	mg/kg	SD	mg/kg	mg/kg	SD	mg/kg	SD	mg/kg	SD	mg/kg	SD	mg/kg	SD	mg/kg	SD	mg/kg	SD	mg/kg	SD	mg/kg	SD	mg/kg	SD	mg/kg	SD	mg/kg	SD	mg/kg	SD	mg/kg	SD
ʹNikitskayaʹ	116.848	9.76738	3.12238	0.0351351	5.38377	0.0034664	<0.0003	0.0188381	0.0101994	0.375333	0.03322	16.9351	0.0869168	0.163729	0.00715405	20.0254	0.186482	0.105638	0.00832879	0.462999	0.0166506	59.9663	0.4022	1867	30.3382	1995.51	6.09356	84.5806	0.364496	14426	70.8913	1231.12	7.84639	15384.7	24.1002
ʹNikitskayaʹ	121.34	0.610257	3.52963	0.019226	5.99854	0.0633678	<0.0003	0.0274725	0.0157393	0.353698	0.0147712	18.6833	0.0665026	0.193258	0.0136768	22.5598	0.121766	0.133516	0.00435629	0.561035	0.0201797	63.3061	0.169072	2064.13	12.9438	2114.37	12.4591	87.4489	0.276563	15097.9	797.885	1338.09	7.78889	15838.6	100.843
Tlemcen	149.906	1.46248	2.53308	0.0176767	4.47336	0.062243	<0.0003	0.0435856	0.0188562	0.401659	0.0478259	19.41	0.0650783	0.250758	0.010943	21.0582	0.0516367	0.131969	0.00822758	0.375035	0.00232621	39.6137	0.0263212	1858.42	6.13172	1729.22	12.8166	112.408	0.274765	19013.2	220.008	1474.68	4.38792	11629	98.9858
Tlemcen	141.872	2.62417	2.62997	0.00590032	4.53005	0.255984	<0.0003	0.0181963	0.0152839	0.503002	0.00551934	18.3361	0.126615	0.266055	0.00629922	20.4247	0.112265	0.150329	0.00414073	0.379466	0.00984552	38.755	0.236291	1787.3	1.60268	1696.74	10.5383	109.134	0.73113	18241.5	138.961	1437.97	14.7569	11719.5	107.873
ʹAglandoʹ	146.967	4.90059	2.68741	0.036892	4.8631	0.0326647	<0.0003	0.0111112	0.0219121	0.395747	0.0774658	17.8759	0.180419	0.196353	0.0121397	21.7913	0.184484	0.104718	0.00766686	0.37571	0.015085	45.9226	0.603745	1740.65	3.66443	1825.46	9.83233	94.7919	0.667357	17268.4	91.1774	1344.57	9.24404	12363.6	208.862
ʹAglandoʹ	144.553	1.37257	2.6674	0.0161331	4.76359	0.0298978	<0.0003	0.010275	0.00987823	0.373802	0.0544705	18.6499	0.0556858	0.216953	0.0114756	21.9084	0.134054	0.129691	0.00827364	0.421534	0.00964046	46.063	0.272831	1725.94	36.7841	1831.16	14.9488	95.454	0.205099	17139.6	67.0559	1370.01	9.53865	12394.4	40.9317
ʹCoregioloʹ	80.71	0.3626	1.41042	0.00619614	6.94045	0.0322954	<0.0003	0.0249512	0.0143587	0.361654	0.0789103	19.3422	0.0559462	0.159744	0.0105525	22.5486	0.155631	0.0894574	0.00656157	0.552933	0.00215685	53.1487	0.224085	1908.74	12.8882	1960.27	15.1446	69.86	0.249392	13044.3	77.5259	1301.73	12.3238	15395.5	26.2921
ʹCoregioloʹ	80.0566	0.486192	1.47075	0.0139244	6.80842	0.0726456	<0.0003	0.0290419	0.0170393	0.353956	0.0570462	19.5396	0.311847	0.144803	0.0197964	22.3085	0.156304	0.0766055	0.0174681	0.55526	0.0154681	54.7116	0.207223	1833.1	11.8442	1913.03	16.5397	69.6193	0.709532	13083.3	58.5619	1283.66	4.90608	15411.8	189.947
ʹLomashenskayaʹ	105.566	0.653344	1.65744	0.00954255	6.40768	0.0936436	<0.0003	0.036326	0.0231584	0.281094	0.0145941	20.9133	0.0676673	0.139538	0.00692267	19.8992	0.0110515	0.0763537	0.00784459	0.508738	0.00862653	49.6519	0.888749	1893.07	2.24311	2010.79	13.8709	83.0065	0.653361	12345.2	37.9012	1140.27	6.91969	15015.2	147.663
ʹLomashenskayaʹ	116.817	11.5083	1.77139	0.0159804	6.74514	0.0244568	<0.0003	0.0352787	0.0164061	0.320116	0.0402933	21.7479	0.0459172	0.165337	0.0165599	21.0836	0.0819603	0.0827997	0.00385269	0.532196	0.0163929	50.2841	0.0659991	1945.08	4.37154	2097.53	34.4234	90.3974	0.0885665	12990.1	81.1927	1215.38	1.4864	14956.3	71.9937
ʹTolgomskayaʹ	151.244	6.94513	1.65821	0.474823	6.12812	0.119345	<0.0003	0.0260137	0.0088754	0.356539	0.0383827	16.9011	0.152512	0.211707	0.0306436	20.4433	0.216843	0.138559	0.234154	0.612152	0.0360331	49.2731	0.0882931	1765.24	18.1682	1779.56	6.77331	65.3086	0.544594	12399.5	180.233	1187.72	7.49129	14096.6	180.428
ʹTolgomskayaʹ	185.31	7.8016	1.44139	0.0450739	5.67007	0.022708	<0.0003	0.035145	0.00799009	0.360079	0.0303047	16.9508	0.0805473	0.238804	0.0146371	18.1669	0.0733792	0.123134	0.0128328	0.573987	0.0291514	47.9999	0.208863	1632.77	8.75499	1729.3	8.2932	61.0926	0.298626	11384.2	16.3125	1087.11	13.6076	13728.9	65.9958

## Sheet: Tisanes
	Al	Ba		Cu		Cd		Co		Pb		Zn		V		Mn		Cr		Ni		Sr		P		S		Fe		Ca		Mg		K
Name	mg/L	mg/L	mg/L	mg/L	mg/L	mg/L	mg/L	mg/L	mg/L	mg/L	mg/L	mg/L	mg/L	mg/L	mg/L	mg/L	mg/L	mg/L	mg/L	mg/L	mg/L	mg/L	mg/L	mg/L	mg/L	mg/L	mg/L	mg/L	mg/L	mg/L	mg/L	mg/L	mg/L	mg/L	SD
Tlemcen	<0.004	0.00367085	1.88375e-05	0.0114	0.0005	<0.0003		<0.0004		<0.0003		0.0285164	0.000134901	<0.0017		0.059	0.0006	<0.0003		<0.0004		0.104461	0.000369201	17.0066	0.0748299	35.3797	0.245385	0.0621	0.0012	24.2925	0.0886742	8.90424	0.0337706	238.494	0.217562
Tlemcen	<0.004	0.004		0.011		<0.0003				<0.0003		0.03		<0.0017		0.06615		<0.0003		<0.0004		0.104461		18.0066		36.778		0.0655		25.8577		8.96497		233.05
Tlemcen	<0.004	0.00349651	2.65865e-05	0.0125	0.0004	<0.0003		<0.0004		<0.0003		0.0317113	0.000355874	<0.0017		0.0733	0.0002	<0.0003		<0.0004		0.09674	0.000708035	24.7396	0.20303	40.117	0.203102	0.0689	0.0001	27.423	0.121997	9.02571	0.0515173	259.259	1.65442
ʹAglandoʹ	<0.004	0.00343449	0.00021908	0.002	0.0004	<0.0003		<0.0004		<0.0003		0.0320678	0.000110537	<0.0017		0.0632	0.0004	<0.0003		<0.0004		0.104766	0.000375809	21.4345	0.149031	39.8418	0.407313	0.0614	0.0009	23.8256	0.0612193	8.16143	0.0429974	246.89	2.57172
ʹAglandoʹ	<0.004	0.003		0.001		<0.0003				<0.0003		0.0311178		<0.0017		0.06305		<0.0003		<0.0004		0.10552		19.5889		40.0068		0.06455		23.2429		8.1939		245.067
ʹAglandoʹ	<0.004	0.00293346	4.615e-05	0.002	0.0002	<0.0003		<0.0004		<0.0003		0.0251814	0.000156099	<0.0017		0.0629	0.0004	<0.0003		<0.0004		0.106274	0.000424515	17.7432	0.0757777	40.9811	0.275091	0.0677	0.0003	22.6602	0.0362807	8.22636	0.0246946	242.203	1.80586
ʹLomashenskayaʹ	<0.004	0.00153876	2.77324e-05	0.0086	0.0001	<0.0003		<0.0004		<0.0003		0.0350523	0.000338972	<0.0017		0.0587	0.0001	<0.0003		<0.0004		0.110018	0.000779853	21.8412	0.0567662	44.9347	0.20517	0.053	0.0006	20.6791	0.140289	7.74144	0.0893584	283.457	4.08537
ʹLomashenskayaʹ	<0.004	0.00263215	5.12198e-05	0.0071	0.0006	<0.0003		<0.0004		<0.0003		0.0369584	0.000437292	<0.0017		0.0691	0.0002	<0.0003		<0.0004		0.126523	0.000256557	16.894	0.055081	39.6833	0.272845	0.055	0.0005	23.6932	0.0779948	8.10957	0.0246957	313.879	4.81505
ʹLomashenskayaʹ	<0.004	0.00208545	3.94761e-05	0.008	0.00035	<0.0003	#DIV/0!	<0.0004	#DIV/0!	<0.0003	#DIV/0!	0.0360054	0.000388132	<0.0017	#DIV/0!	0.0639	0.00015	<0.0003	#DIV/0!	<0.0004	#DIV/0!	0.11827	0.000518205	19.3676	0.0559236	42.349	0.239007	0.054	0.00055	22.1862	0.109142	7.9255	0.0570271	298.668	4.45021
ʹTolgomskayaʹ	<0.004	0.00118862	2.24264e-05	0.012	0.0003	<0.0003		<0.0004		<0.0003		0.0277098	8.92192e-05	<0.0017		0.0731	0.0001	<0.0003		<0.0004		0.106778	0.000231957	20.3262	0.0466314	46.9146	0.229083	0.0524	0.0008	20.0469	0.249516	7.31734	0.0133133	309.316	1.59494
ʹTolgomskayaʹ	<0.004	0.00175509	2.42061e-05	0.014	0.0001	<0.0003		<0.0004		<0.0003		0.030638	0.000201563	<0.0017		0.0738	0.0009	<0.0003		<0.0004		0.126251	0.00121344	20.6762	0.188762	50.1532	0.293588	0.0579	0.0011	22.1184	0.081061	7.20225	0.0404674	320.059	2.32246
ʹTolgomskayaʹ	<0.004	0.00118862	2.33163e-05	0.013	0.0002	<0.0003	#DIV/0!	<0.0004	#DIV/0!	<0.0003	#DIV/0!	0.0291739	0.000145391	<0.0017	#DIV/0!	0.07345	0.0005	<0.0003	#DIV/0!	<0.0004	#DIV/0!	0.116514	0.000722697	20.8012	0.117696	48.5339	0.261335	0.05515	0.00095	21.0827	0.165289	7.25979	0.0268904	314.687	1.9587
ʹNikitskayaʹ	<0.004	<0,004	4.99899e-05	0.001		<0.0003		<0.0004		<0.0003		0.0266868	0.000313437	<0.0017		0.0755	0.0001	<0.0003		<0.0004		0.137469	0.00119407	17.6188	0.118497	46.5403	0.156055	0.0577	0.0001	24.0369	0.20402	8.75099	0.0937648	314.763	0.0939825
ʹNikitskayaʹ	<0.004	<0,004	4.49246e-05	0.001	0.0006	<0.0003		<0.0004		<0.0003		0.0324494	0.000147441	<0.0017		0.0873	0.0001	<0.0003		<0.0004		0.166519	0.00213799	19.1385	0.110531	49.6835	0.504858	0.0607	0.0012	28.7358	0.144371	9.04329	0.0449869	334.794	2.58138
ʹNikitskayaʹ	<0.004	<0,004	4.74572e-05	0.001	0.0006	<0.0003	#DIV/0!	<0.0004	#DIV/0!	<0.0003	#DIV/0!	0.03244	0.000230439	<0.0017	#DIV/0!	0.0814	0.0001	<0.0003	#DIV/0!	<0.0004	#DIV/0!	0.151994	0.00166603	18.1787	0.114514	48.1119	0.330456	0.0592	0.00065	26.3863	0.174195	8.89714	0.0693758	321, 55	1.33768
ʹCoregioloʹ	<0.004	0.00143621	8.80272e-05	0.01	0.0001	<0.0003		<0.0004		<0.0003		0.0311414	0.000194138	<0.0017		0.0683	0.0001	<0.0003		<0.0004		0.117139	0.000601961	16.2971	0.134269	48.6454	0.10541	0.0551	0.001	21.7351	0.133931	7.42428	0.0439601	290.299	1.07746
ʹCoregioloʹ	<0.004	0.00174681	5.51478e-05	0.012	0.0001	<0.0003		<0.0004		<0.0003		0.0338702	0.000460202	<0.0017		0.0791	0.0002	<0.0003		<0.0004		0.126459	0.00081639	18.3858	0.131876	47.9927	0.240311	0.0562	0.0005	23.5267	0.456185	8.50553	0.0330177	330.368	2.12645
ʹCoregioloʹ	<0.004	0.00176681	7.15875e-05	0.008	0.0001	<0.0003	#DIV/0!	<0.0004	#DIV/0!	<0.0003	#DIV/0!	0.033	0.00032717	<0.0017	#DIV/0!	0.0737	0.00015	<0.0003	#DIV/0!	<0.0004	#DIV/0!	0.121799	0.000709175	17.3414	0.133073	48.3191	0.172861	0.05565	0.00075	22.6309	0.295058	7.9649	0.0384889	310.256	1.60196
